# Supplementary material for: Functional Characterization of the Histidine Kinase BaeS Reveals Critical Residues for BaeSR-Dependent Stress Signaling in Escherichia coli
Source: Microorganisms. 2026 May 1;14(5):1031. doi: 10.3390/microorganisms14051031 (PMC13209484; doi:10.3390/microorganisms14051031)
Supplement: Supplementary file 1 [file microorganisms-14-01031-s001.zip]

Archive with 1 entries (1 files):
- microorganisms-4247954-supplementary.pdf
